# Supplementary material for: Size and sequence polymorphisms in the glutamate-rich protein gene of the human malaria parasite Plasmodium falciparum in Thailand
Source: Parasit Vectors. 2018 Jan 22;11:49. doi: 10.1186/s13071-018-2630-1 (PMC5778735; doi:10.1186/s13071-018-2630-1)
Supplement: Supplementary file 2 — The AAU arrangement in 168 alleles of GLURP in P. falciparum isolates worldwide. The capital letters D and E represents the additions of aspartic acid and glutamic acid, respectively, between the repetitive regions (blocks 4–14). The lowercase letters in blocks 4–14 indicate the amino acid repeat unit (see also Additional file 3: Table S2). (XLS 133 kb) [file 13071_2018_2630_MOESM2_ESM.xls]

## Sheet: P. falciparum GLURP
Additional file 2
Table S1 The AAU arrangement in 168 alleles of GLURP in P. falciparum worldwide isolates. Captial letters D and E represents the additions of aspartic acid (D) and glutamic acid (E) between the repitive regions (blocks 4 to 14). Lower cases in Blocks 4 to 14 indicate the amino acid repeat unit (see also Table S2)
Repeat Unit	Subtype	Block 2	Block 3		Block 4		Block 5		Block 6		Block 7		Block 8		Block 9		Block 10		Block 11		Block 12		Block 13		Block 14		Block 15		Parasite isolate	Origin	NCBI Accession number	Submitter
6	A1	I	1	_	a		c		c																				HB3	Honduras	GCA_000149665	Broad Institute, USA
8	C1	I	1	D	b	_	c	E	a	D	a	D	a																K392	Thailand	MG578453
8	C1	I	1	D	b	_	c	E	a	D	a	D	a																UB82	Thailand	MG578506
8	C2	I	1	D	b	_	c	_	c	D	c	D	a																VS/1	not known	GCA_000150295	Institute for Genome Sciences, USA (Dara et al., 2017 Genome Med)
9	D1	I	1	D	b	_	a	_	a	_	a	_	c	E	a														2011Q	India	KJ645966	Kumar et al., 2014
9	D1	I	1	D	b	_	a	_	a	_	a	_	c	E	a														JKQ3033	India	KY425862	Patel et al., 2017
9	D2	I	1	D	b	_	a	_	a	_	c	E	a	_	c														JKQ820	India	KY425863	Patel et al., 2017
9	D3	I	1	D	b	_	a	_	c	_	a	_	c	E	a														K185	Thailand	MG578446
9	D3	I	1	D	b	_	a	_	c	_	a	_	c	E	a														RC17	Thailand	MG578471
9	D3	I	1	D	b	_	a	_	c	_	a	_	c	E	a														2/GL	Indonesia	AF191066	Eisen et al., 1999 unpublished data
9	D4	I	1	D	b	_	c	D	c	D	a	_	c	D	a														K205	Thailand	MG578448
9	D4	I	1	D	b	_	c	D	c	D	a	_	c	D	a														UB27	Thailand	MG578498
9	D4	I	1	D	b	_	c	D	c	D	a	_	c	D	a														UB28	Thailand	MG578499
9	D4	I	1	D	b	_	c	D	c	D	a	_	c	D	a														JKQ2084	India	KY425903	Patel et al., 2017
10	E1	I	1	D	b	D	b	_	c	D	c	D	a	_	a	D	a												MH11	Thailand	MG578462
10	E2	I	1	D	b	_	a	_	a	_	c	_	a	E	a	_	c												JKQ669	India	KY425861	Patel et al., 2017
10	E3	I	1	D	b	_	a	_	b	_	a	_	a	_	c	E	a												RN68	Thailand	MG578484
10	E4	I	1	D	b	_	a	_	c	_	a	_	a	_	c	E	a												TD556	Thailand	MG578496
10	E5	I	1	D	b	_	a	_	c	_	a	_	a	_	c	D	a												JKQ1054	India	KY425901	Patel et al., 2017
10	E6	I	1	D	b	_	a	_	c	_	a	_	a	_	c	_	a												005A	India	KJ664829	Kumar et al., 2014
10	E7	I	1	D	b	_	a	_	c	_	a	_	c	D	c	D	a												JKQ1039	India	KY425848	Patel et al., 2017
10	E8	I	1	D	b	_	a	_	c	_	a	_	c	_	a	E	a												JKQ952	India	KY425847	Patel et al., 2017
10	E9	I	1	D	b	_	a	_	c	_	a	_	c	_	a	_	c												K402	Thailand	MG578455
10	E9	I	1	D	b	_	a	_	c	_	a	_	c	_	a	_	c												2011B	India	KJ664817	Kumar et al., 2014
10	E9	I	1	D	b	_	a	_	c	_	a	_	c	_	a	_	c												2011C	India	KJ664815	Kumar et al., 2014
10	E9	I	1	D	b	_	a	_	c	_	a	_	c	_	a	_	c												2011D	India	KJ664816	Kumar et al., 2014
10	E9	I	1	D	b	_	a	_	c	_	a	_	c	_	a	_	c												2011J	India	KJ664824	Kumar et al., 2014
10	E10	I	1	D	b	_	a	_	c	_	b	_	c	_	a	D	a												K386	Thailand	MG578450
10	E11	I	1	D	b	_	a	_	c	_	c	_	a	_	c	E	a												JKQ1209	India	KY425902	Patel et al., 2017
10	E12	II	1	D	b	_	a	_	d	_	a	D	a	_	a	D	a												2011G	India	KJ664819	Kumar et al., 2014
10	E12	II	1	D	b	_	a	_	d	_	a	D	a	_	a	D	a												2011N	India	KJ664826	Kumar et al., 2014
10	E12	II	1	D	b	_	a	_	d	_	a	D	a	_	a	D	a												2011O	India	KJ664827	Kumar et al., 2014
10	E12	II	1	D	b	_	a	_	d	_	a	D	a	_	a	D	a												2011P	India	KJ664825	Kumar et al., 2014
10	E13	III	1	D	b	_	a	_	l	_	a	_	c	_	a	D	a												309	Mali	GCA_001861135	Institute for Genome Sciences, USA (Dara et al., 2017 Genome Med)
10	E14	I	1	D	b	_	b	_	a	_	a	_	c	_	c	D	a												JKQ1898	India	KY425878	Patel et al., 2017
10	E15	I	1	D	b	_	c	D	c	D	a	_	a	_	c	E	a												2011I	India	KJ664822	Kumar et al., 2014
10	E16	I	1	D	b	_	c	D	c	D	a	_	c	D	c	D	a												1/GL	Indonesia	AF191066	Eisen et al., 1999 unpublished data
10	E17	I	1	D	b	_	c	D	c	D	a	_	c	_	a	D	a												397	Mali	GCA_001861215	Institute for Genome Sciences, USA (Dara et al., 2017 Genome Med)
10	E18	I	1	D	b	_	c	_	c	D	c	D	a	_	c	D	a												FCC-2/Hainan	China	GCA_000150375
10	E19	I	1	D	b	_	c	_	c	D	c	E	a	D	a	_	c												TD504	Thailand	MG578487
10	E19	I	1	D	b	_	c	_	c	D	c	E	a	D	a	_	c												TD508	Thailand	MG578488
11	F1	I	1	D	b	D	c	_	c	_	a	_	a	_	c	_	c	_	a										RN131	Thailand	MG578475
11	F2	I	1	D	b	_	a	_	b	_	a	_	b	_	a	_	c	E	a										JKQ1107	India	KY425860	Patel et al., 2017
11	F3	I	1	D	b	_	a	_	c	D	c	D	a	_	c	_	a	D	a										JKQ5692	India	KY425859	Patel et al., 2017
11	F4	I	1	D	b	_	a	_	c	D	c	D	a	_	c	_	a	E	a										JKQ5691	India	KY425895	Patel et al., 2017
11	F5	I	1	D	b	_	a	_	c	_	a	_	a	_	c	E	a	D	a										JKQ389	India	KY425896	Patel et al., 2017
11	F5	I	1	D	b	_	a	_	c	_	a	_	a	_	c	E	a	D	a										318	Mali	GCA_001861165	Institute for Genome Sciences, USA (Dara et al., 2017 Genome Med)
11	F6	I	1	D	b	_	a	_	c	_	a	_	a	_	c	E	a	_	c										2011A	India	KJ664818	Kumar et al., 2014
11	F7	I	1	D	b	_	a	_	c	_	a	_	b	_	a	_	c	D	a										366	Mali	GCA_001861275	Institute for Genome Sciences, USA (Dara et al., 2017 Genome Med)
11	F8	I	1	D	b	_	a	_	c	_	a	_	c	_	a	E	c	E	a										K66	Thailand	MG578459
11	F8	I	1	D	b	_	a	_	c	_	a	_	c	_	a	E	c	E	a										K215	Thailand	MG578449
11	F8	I	1	D	b	_	a	_	c	_	a	_	c	_	a	E	c	E	a										MH50	Thailand	MG578467
11	F8	I	1	D	b	_	a	_	c	_	a	_	c	_	a	E	c	E	a										MH51	Thailand	MG578468
11	F8	I	1	D	b	_	a	_	c	_	a	_	c	_	a	E	c	E	a										MH61	Thailand	MG578469
11	F8	I	1	D	b	_	a	_	c	_	a	_	c	_	a	E	c	E	a										MH66	Thailand	MG578470
11	F8	I	1	D	b	_	a	_	c	_	a	_	c	_	a	E	c	E	a										RN28	Thailand	MG578479
11	F8	I	1	D	b	_	a	_	c	_	a	_	c	_	a	E	c	E	a										RN63	Thailand	MG578482
11	F8	I	1	D	b	_	a	_	c	_	a	_	c	_	a	E	c	E	a										RN70	Thailand	MG578485
11	F8	I	1	D	b	_	a	_	c	_	a	_	c	_	a	E	c	E	a										TD531	Thailand	MG578492
11	F8	I	1	D	b	_	a	_	c	_	a	_	c	_	a	E	c	E	a										TD533	Thailand	MG578493
11	F8	I	1	D	b	_	a	_	c	_	a	_	c	_	a	E	c	E	a										TD535	Thailand	MG578494
11	F8	I	1	D	b	_	a	_	c	_	a	_	c	_	a	E	c	E	a										TD554	Thailand	MG578495
11	F8	I	1	D	b	_	a	_	c	_	a	_	c	_	a	E	c	E	a										005C	India	KJ664834	Kumar et al., 2014
11	F8	I	1	D	b	_	a	_	c	_	a	_	c	_	a	E	c	E	a										005E	India	KJ664832	Kumar et al., 2014
11	F9	I	1	D	b	_	a	_	c	_	a	_	c	_	a	_	a	D	a										JKQ3428	India	KY425898	Patel et al., 2017
11	F10	I	1	D	b	_	a	_	c	_	a	_	c	_	a	_	c	D	a										JKQ592	India	KY425904	Patel et al., 2017
11	F11	I	1	D	b	_	a	_	c	_	a	_	c	_	a	_	c	E	a										K58	Thailand	MG578457
11	F11	I	1	D	b	_	a	_	c	_	a	_	c	_	a	_	c	E	a										K165	Thailand	MG578445
11	F11	I	1	D	b	_	a	_	c	_	a	_	c	_	a	_	c	E	a										K397	Thailand	MG578454
11	F11	I	1	D	b	_	a	_	c	_	a	_	c	_	a	_	c	E	a										MH18	Thailand	MG578463
11	F11	I	1	D	b	_	a	_	c	_	a	_	c	_	a	_	c	E	a										MH20	Thailand	MG578464
11	F11	I	1	D	b	_	a	_	c	_	a	_	c	_	a	_	c	E	a										RN19	Thailand	MG578477
11	F11	I	1	D	b	_	a	_	c	_	a	_	c	_	a	_	c	E	a										RN31	Thailand	MG578480
11	F11	I	1	D	b	_	a	_	c	_	a	_	c	_	a	_	c	E	a										RN36	Thailand	MG578481
11	F11	I	1	D	b	_	a	_	c	_	a	_	c	_	a	_	c	E	a										UB14	Thailand	MG578497
11	F11	I	1	D	b	_	a	_	c	_	a	_	c	_	a	_	c	E	a										005G	India	KJ664828	Kumar et al., 2014
11	F11	I	1	D	b	_	a	_	c	_	a	_	c	_	a	_	c	E	a										2005O	India	KJ71944	Kumar et al., 2014
11	F11	I	1	D	b	_	a	_	c	_	a	_	c	_	a	_	c	E	a										005P	India	KJ664831	Kumar et al., 2014
11	F11	I	1	D	b	_	a	_	c	_	a	_	c	_	a	_	c	E	a										2011K	India	KJ664823	Kumar et al., 2014
11	F11	I	1	D	b	_	a	_	c	_	a	_	c	_	a	_	c	E	a										Dd2	Laos	GCA_000149795
11	F11	I	1	D	b	_	a	_	c	_	a	_	c	_	a	_	c	E	a										JKQ675	India	KY425846	Patel et al., 2017
11	F12	I	1	D	b	_	a	_	c	_	a	_	c	_	a	_	c	E	c										JKQ618	India	KY425899	Patel et al., 2017
11	F13	I	1	D	b	_	a	_	c	_	a	_	c	_	a	_	c	E	h										JKQ2014	India	KY425897	Patel et al., 2017
11	F14	I	1	D	b	_	a	_	c	_	a	_	c	_	a	_	c	_	a										K1	Thailand	MG578444
11	F15	I	1	D	b	_	b	_	b	D	c	D	a	_	c	_	a	D	a										RN129	Thailand	MG578473
11	F15	I	1	D	b	_	b	_	b	D	c	D	a	_	c	_	a	D	a										UB85	Thailand	MG578508
11	F16	I	1	D	b	_	c	D	a	_	c	D	c	D	a	_	a	D	a										JKQ1678	India	KY425892	Patel et al., 2017
11	F17	I	1	D	b	_	c	_	a	_	c	_	a	_	c	_	c	E	a										JKQ847	India	KY425900	Patel et al., 2017
11	F18	I	1	D	b	_	c	_	c	D	c	D	a	_	a	D	a	D	a										JKQ1018	India	KY425858	Patel et al., 2017
11	F19	I	1	D	b	_	c	_	c	D	c	D	a	_	c	_	a	D	a										JKQ2006	India	KY425893	Patel et al., 2017
11	F20	I	1	D	b	_	c	_	c	_	a	_	c	D	c	D	c	E	a										JKQ2800	India	KY425894	Patel et al., 2017
11	F21	I	1	D	b	_	c	_	c	_	a	_	c	D	a	_	c	E	a										K403	Thailand	MG578456
11	F22	I	1	D	c	_	a	_	c	_	a	_	a	_	c	_	c	E	a										CH11	Iran	AY138511	Zakeri,S. and Djadid,N.D., 2002 unpublished data
11	F22	I	1	D	c	_	a	_	c	_	a	_	a	_	c	_	c	E	a										CH12	Iran	AY138510	Zakeri,S. and Djadid,N.D., 2002 unpublished data
12	G1	I	1	D	b	D	b	_	c	D	c	D	a	D	a	_	c	_	a	D	a								K60	Thailand	MG578458
12	G2	I	1	D	b	D	c	_	c	_	a	_	a	_	c	_	c	_	a	D	a								JKQ4678	India	KY425890	Patel et al., 2017
12	G3	I	1	D	b	_	a	_	c	_	a	_	c	_	a	_	a	_	c	E	a								383	Mali	GCA_001861195	Institute for Genome Sciences, USA (Dara et al., 2017 Genome Med)
12	G4	I	1	D	b	_	b	_	c	_	a	D	a	D	a	_	c	_	a	D	a								JKQ40	India	KY425857	Patel et al., 2017
12	G5	I	1	D	b	_	b	_	c	_	a	D	a	D	a	_	c	_	a	D	c								JKQ19	India	KY425889	Patel et al., 2017
12	G6	I	1	D	b	_	c	D	c	D	a	_	c	D	c	D	a	_	c	D	a								JKQ842	India	KY425856	Patel et al., 2017
12	G7	I	1	D	b	_	c	D	c	D	a	_	c	D	c	D	a	_	c	_	a								JKQ1249	India	KY425888	Patel et al., 2017
12	G8	I	1	D	b	_	c	_	a	_	a	_	c	_	c	_	a	_	a	D	a								JKQ234	India	KY425891	Patel et al., 2017
12	G9		1	D	b	_	c	_	a	_	c	_	a	_	c	_	a	_	c	E	a								005B	India	KJ664835	Kumar et al., 2014
12	G10	I	1	D	b	_	c	_	b	_	a	_	c	_	a	_	b	_	a	D	a								3D7	not known	NC_004314	Gardner et al., 2002
12	G11	I	1	D	b	_	c	_	c	D	c	D	a	_	c	_	a	_	c	D	a								FCC1/HN	China	AF247634	Shan et al. 2001
12	G12	I	1	D	b	_	c	_	c	_	c	D	c	D	a	_	c	_	c	_	a								K391	Thailand	MG578452
12	G12	I	1	D	b	_	c	_	c	_	c	D	c	D	a	_	c	_	c	_	a								K74	Thailand	MG578460
12	G13	I	1	D	b	_	c	_	c	_	i	_	c	_	a	_	c	_	c	E	a								377	Mali	GCA_001861065	Institute for Genome Sciences, USA (Dara et al., 2017 Genome Med)
12	G14	I	1	D	b	_	k	_	c	D	c	D	a	_	c	_	a	D	c	D	a								RN130	Thailand	MG578474
12	G14	I	1	D	b	_	k	_	c	D	c	D	a	_	c	_	a	D	c	D	a								RN133	Thailand	MG578476
13	H1	I	1	D	b	D	c	_	c	_	a	_	a	D	c	D	a	_	c	_	a	D	a						UB58	Thailand	MG578503
13	H1	I	1	D	b	D	c	_	c	_	a	_	a	D	c	D	a	_	c	_	a	D	a						JKQ6387	India	KY425879	Patel et al., 2017
13	H2		1	D	b	D	c	_	c	_	a	_	a	_	c	_	c	_	a	_	a	D	a						005D	India	KJ664833	Kumar et al., 2014
13	H3	I	1	D	b	_	a	D	c	D	a	_	c	D	c	D	a	_	c	_	c	E	a						UB51	Thailand	MG578501
13	H4	I	1	D	b	_	a	_	c	_	a	D	a	_	a	D	a	_	c	_	a	E	a						JKQ4421	India	KY425884	Patel et al., 2017
13	H5	I	1	D	b	_	a	_	c	_	a	D	a	_	a	D	a	_	c	_	a	E	e						JKQ1920	India	KY425880	Patel et al., 2017
13	H6	I	1	D	b	_	a	_	c	_	a	D	a	_	a	D	a	_	c	_	a	E	h						JKQ1991	India	KY425881	Patel et al., 2017
13	H7	I	1	D	b	_	a	_	c	_	a	D	a	_	c	_	a	D	a	_	a	D	a						MH32	Thailand	MG578466
13	H7	I	1	D	b	_	a	_	c	_	a	D	a	_	c	_	a	D	a	_	a	D	a						UB59	Thailand	MG578504
13	H8	I	1	D	b	_	a	_	c	_	a	_	a	D	c	D	a	_	c	_	a	D	a						TD510	Thailand	MG578489
13	H8	I	1	D	b	_	a	_	c	_	a	_	a	D	c	D	a	_	c	_	a	D	a						UB50	Thailand	MG578500
13	H9	I	1	D	b	_	a	_	c	_	a	_	a	_	c	D	a	_	a	_	c	E	a						JKQ2347	India	KY425883	Patel et al., 2017
13	H10	I	1	D	b	_	a	_	c	_	a	_	a	_	c	D	a	_	c	_	a	D	a						K195	Thailand	MG578447
13	H10	I	1	D	b	_	a	_	c	_	a	_	a	_	c	D	a	_	c	_	a	D	a						JKQ841	India	KY425885	Patel et al., 2017
13	H11	I	1	D	b	_	a	_	c	_	a	_	a	_	c	D	a	_	c	_	a	E	a						JKQ1913	India	KY425853	Patel et al., 2017
13	H12	I	1	D	b	_	a	_	c	_	a	_	b	_	b	_	a	_	a	_	c	E	a						JKQ412	India	KY425855	Patel et al., 2017
13	H13	I	1	D	b	_	a	_	c	_	a	_	b	_	b	_	a	_	a	_	c	E	h						JKQ1973	India	KY425886	Patel et al., 2017
13	H14	I	1	D	b	_	a	_	c	_	a	_	c	D	c	D	a	_	c	E	a	E	a						JKQ2131	India	KY425876	Patel et al., 2017
13	H15	I	1	D	b	_	a	_	c	_	a	_	c	D	c	D	a	_	c	E	a	E	e						JKQ2140	India	KY425877	Patel et al., 2017
13	H16	I	1	D	b	_	a	_	c	_	a	_	c	D	c	D	a	_	c	E	c	D	a						JKQ1472	India	KY425875	Patel et al., 2017
13	H17	I	1	D	b	_	a	_	c	_	a	_	c	D	c	D	a	_	c	_	a	D	a						JKQ3439	India	KY425852	Patel et al., 2017
13	H18	I	1	D	b	_	a	_	c	_	a	_	c	_	a	_	a	_	c	E	a	_	a						JKQ1171	India	KY425854	Patel et al., 2017
13	H19	I	1	D	b	_	a	_	c	_	a	_	c	_	a	_	a	_	c	E	a	_	c						326	Mali	GCA_001861235	Institute for Genome Sciences, USA (Dara et al., 2017 Genome Med)
13	H20	I	1	D	b	_	a	_	c	_	a	_	c	_	a	_	a	_	c	E	c	E	a						JKQ109	India	KY425882	Patel et al., 2017
13	H21	I	1	D	b	_	a		c		a	_	c	_	a		c		c	_	c	E	a						303	Mali	GCA_001861075	Institute for Genome Sciences, USA (Dara et al., 2017 Genome Med)
13	H22	I	1	D	b	_	b	_	c	D	c	D	a	_	c	D	c	D	a	_	c	D	a						JKQ1762	India	KY425873	Patel et al., 2017
13	H23	I	1	D	b	_	c	D	c	D	a	_	c	D	c	D	a	_	c	_	a	D	a						MH10	Thailand	MG578461
13	H23	I	1	D	b	_	c	D	c	D	a	_	c	D	c	D	a	_	c	_	a	D	a						RN26	Thailand	MG578478
13	H23	I	1	D	b	_	c	D	c	D	a	_	c	D	c	D	a	_	c	_	a	D	a						RN66	Thailand	MG578483
13	H23	I	1	D	b	_	c	D	c	D	a	_	c	D	c	D	a	_	c	_	a	D	a						UB84	Thailand	MG578507
13	H23	I	1	D	b	_	c	D	c	D	a	_	c	D	c	D	a	_	c	_	a	D	a						TD529	Thailand	MG578490
13	H23	I	1	D	b	_	c	D	c	D	a	_	c	D	c	D	a	_	c	_	a	D	a						JKQ1912	India	KY425874	Patel et al., 2017
13	H23		1	D	b	_	c	D	c	D	a	_	c	D	c	D	a	_	c	_	a	D	a						2011H	India	KJ664821	Kumar et al., 2014
13	H24	I	1	D	b	_	c	D	c	D	a	_	c	D	c	D	a	_	c	_	m	D	a						RN72	Thailand	MG578486
13	H24	I	1	D	b	_	c	D	c	D	a	_	c	D	c	D	a	_	c	_	m	D	a						RN122	Thailand	MG578472
13	H25	I	1	D	b	_	c	_	c	_	a	_	c	_	a	_	a	_	c	E	a	D	a						3/GL	Indonesia	AF191067	Eisen et al., 1999
13	H26	I	1	D	b	_	g	_	c	_	a	_	b	_	b	_	a	_	a	_	c	E	a						JKQ4099	India	KY425887	Patel et al., 2017
14	I1	I	1	D	b	D	b	_	a	_	c	_	c	_	j	_	a	_	a	_	c	_	c	_	c				365	Mali	GCA_001861175	Institute for Genome Sciences, USA (Dara et al., 2017 Genome Med)
14	I2	I	1	D	b	D	c	_	c	_	a	_	c	_	a	_	c	E	a	_	c	_	a	D	a				JKQ1695	India	KY425867	Patel et al., 2017
14	I3	I	1	D	b	_	a	D	b	_	a	_	b	_	a	_	c	_	a	E	a	_	c	_	c				FVO	Vietnam	M59706	Borre et al., 2001
14	I3	I	1	D	b	_	a	D	b	_	a	_	b	_	a	_	c	_	a	E	a	_	c	_	c				JKQ248	India	KY425871	Patel et al., 2017
14	I4	I	1	D	b	_	a	_	a	_	c	D	c	_	c	_	b	_	a	_	a	_	c	E	a				JKQ2153	India	KY425870	Patel et al., 2017
14	I5	I	1	D	b	_	a	_	c	_	a	_	a	_	c	_	a	_	a	_	c	E	a	_	c				UB7	Thailand	MG578505
14	I5	I	1	D	b	_	a	_	c	_	a	_	a	_	c	_	a	_	a	_	c	E	a	_	c				UB52	Thailand	MG578502
14	I5	I	1	D	b	_	a	_	c	_	a	_	a	_	c	_	a	_	a	_	c	E	a	_	c				2011F	India	KJ664820	Kumar et al., 2014
14	I6	I	1	D	b	_	a	_	c	_	a	_	c	D	c	D	a	_	c	_	c	D	a	E	a				JKQ4744	India	KY425851	Patel et al., 2017
14	I7	I	1	D	b	_	a	_	c	_	a	_	f	D	c	D	a	_	c	_	c	D	a	E	a				JKQ178	India	KY425866	Patel et al., 2017
14	I8	II	1	D	b	_	a	_	l	_	a	D	a	_	c	D	a	_	c	_	a	D	a	D	a				MH24	Thailand	MG578465
14	I8	II	1	D	b	_	a	_	l	_	a	D	a	_	c	D	a	_	c	_	a	D	a	D	a				TD530	Thailand	MG578491
12	I9	I	1	D	b	_	b	_	c	_	a	_	c	_	a	_	c	_	a		b		c	E	a				JKQ783	India	KY425850	Patel et al., 2017
14	I10	I	1	D	b	_	c	_	b	_	a	_	b	_	a	_	b	_	a	_	a	_	c	E	a				JKQ125	India	KY425872	Patel et al., 2017
14	I11	I	1	D	b	_	c	_	c	D	c	D	a	_	a	_	c	D	c	D	a	_	c	_	a				JKQ1201	India	KY425865	Patel et al., 2017
14	I12	I	1	D	b	_	c	_	c	D	c	D	a	_	c	D	c	D	a	_	c	_	a	D	a				K389	Thailand	MG578451
14	I13	I	1	D	b	_	c	_	c	D	c	D	a	_	c	_	a	D	a	_	c	_	a	D	a				JKQ1200	India	KY425849	Patel et al., 2017
14	I14	I	1	D	b	_	c	_	c	D	c	D	a	_	c	_	a	D	a	_	c	_	a	_	i				JKQ292	India	KY425868	Patel et al., 2017
14	I15	I	1	D	b	_	c	_	c	_	a	_	a	_	c	E	a	_	a	_	a	E	a	_	c				JKQ1160	India	KY425869	Patel et al., 2017
15	J1	I	1	D	b	_	a		c	_	a	_	c	_	a	_	c	_	a	_	c	_	a	_	c	E	a		005F	India	KJ664836	Kumar et al., 2014
15	J2	I	1	D	b	_	c	D	c	D	c	D	a	_	c	D	c	D	a	_	c	_	a	D	a	D	a		398	Mali	GCA_001861305	Institute for Genome Sciences, USA (Dara et al., 2017 Genome Med)
		Data missing
