# Supplementary material for: Size and sequence polymorphisms in the glutamate-rich protein gene of the human malaria parasite Plasmodium falciparum in Thailand
Source: Parasit Vectors. 2018 Jan 22;11:49. doi: 10.1186/s13071-018-2630-1 (PMC5778735; doi:10.1186/s13071-018-2630-1)
Supplement: Supplementary file 3 — Amino acid sequences and frequency (in %) of AAUs in the R2 region of the GLURP gene in P. falciparum. AAUs were named according to the GLURP sequences of P. falciparum in India [34, 35]. Bold letters indicate the amino acid substitutions that define AAU type (XLS 43 kb) [file 13071_2018_2630_MOESM3_ESM.xls]

## Sheet: Sheet1
Additional file 3
Table S2 Amino acid sequences and frequency (in %) of AAUs in the R2 region of the GLURP gene in P. falciparum. AAUs were named according to the GLURP sequences of P. falciparum in India [34, 35]. Bold letters indicate the amino acid substitutions that define AAU type
Type	Amino acid sequence	Block 1 (n = 157)	Block 2 (n = 165)	Block 3 (n = 168)	Block 4 (n = 168)	Block 5 (n = 168)	Block 6 (n = 168)	Block 7 (n = 167)	Block 8 (n = 167)	Block 9 (n = 164)	Block 10 (n = 154)	Block 11 (n = 127)	Block 12 (n = 74)	Block 13 (n = 58)	Block 14 (n = 21)	Block 15 (n =2)
*	LDHKTVDPEIVEVEEIPSEL	100	–	–	–	–	–	–	–	–	–	–	–	–	–	-
I	HENEVAHPEIVEIEEVFPEPNQNNEFQEINED	–	96	–	–	–	–	–	–	–	–	–	–	–	–	-
II	HENEVAHPEIVEIEEVFPEPNQNNKFKEINED	–	3	–	–	–	–	–	–	–	–	–	–	–	–	-
III	HENEVAHPEIVEIEEVFPEPNQNNKFQEINED	–	1	–	–	–	–	–	–	–	–	–	–	–	–	-
1	DKSAHIQHEIVEVEEILPE	–	–	100	–	–	–	–	–	–	–	–	–	–	–	-
a	DKNEKGQHEIVEVEEILPE	–	–	–	1	61	8	80	39	54	54	63	66	80	57	100
b	DKNEKVEHEIVEVEEILPE	–	–	–	98	6	5	1	5	2	2	–	1	–	–	-
c	DKNEKVQHEIVEVEEILPE	–	–	–	1	31	83	18	55	43	44	36	30	14	38	-
d	DKNEKVEHEIVEVDEILPE	–	–	–	–	–	2	–	–	–	–	–	–	–	–	-
e	DKNEKGQHEIVEGEEILPE	–	–	–	–	–	–	–	–	–	–	–	–	3	–	-
f	DKNEKVQHEIVEVEEVLPE	–	–	–	–	–	–	–	1	–	–	–	–	–	–	-
g	DKSEKGQHEIVEVEEILPE	–	–	–	–	1	–	–	–	–	–	–	–	–	–	-
h	DKNEKVNMKIVEVEEILPE	–	–	–	–	–	–	–	–	–	–	1	–	3	–	-
i	DENEKGQHEIVEVEEILPE	–	–	–	–	–	–	1	–	–	–	-	–	–	5	-
j	DKNEKGQHEIVEVEEILLP	–	–	–	–	–	–	–	–	1	–	–	–	–	–	-
k	DKNEKVQHEIVEVEEILTE	–	–	–	–	1	–	–	–	–	–	–	–	–	–
l	DKNEKVQHEIVEVDEILPE	–	–	–	–	–	2	–	–	–	–	–	–	–	–	-
m	DKNEKGQHEIVEVEEILPQ	–	–	–	–	–	–	–	–	–	–	–	3	–	–	-
Note: n represents the number of sequences from blocks 1–15 of the R2 region analyzed. Percentages of the 18 AAU types are shown
